# Supplementary material for: Ultrasensitive Detection of Malachite Green Isothiocyanate Using Nanoporous Gold as SERS Substrate
Source: Materials (Basel). 2023 Jun 27;16(13):4620. doi: 10.3390/ma16134620 (PMC10342777; doi:10.3390/ma16134620)
Supplement: Supplementary file 1 [file materials-16-04620-s001.zip]

Archive with 1 entries (1 files):
- materials-2445581-supplementary.pdf
